# Supplementary material for: Risk factors associated with meningitis outbreak in the Upper West Region of Ghana: A matched case-control study
Source: PLoS One. 2024 Aug 26;19(8):e0305416. doi: 10.1371/journal.pone.0305416 (PMC11346653; doi:10.1371/journal.pone.0305416)
Supplement: S1 Data — (XLSX) [file pone.0305416.s003.xlsx]

## Sheet: Meningitis_Manuscript_Data
case_id	status	age	sex	occu	reli	oreli	marri	edu_level	seek_h	smok	alcoh	exp_smoke	ind_kit	num_wind	exp_toba	sore_thr	ucarteter	surgery	cas_hse	meni_cont	agegp0	marri0	nump_room0	temp	wt	fever	hache	npains	vomit	pphobia	rash	cbadm	cdadm	shock	coma	anbuse	dexa	hb	wbc	plt	lymp	csf_color	csf_ocolor	csf_wbccount	csf_pro_count	csf_glu_count	gcs_gp	causative_agent	kenig_s
2	Case	12	Male	Student	Christianity		Single	Basic	District Hospital	Never smoked	Never consumes alcohol	Yes	Yes	One	Passive smoker	Yes	No	No	Yes	Yes	<15 years	Single	<3 people	38	26	Yes	Yes	Yes	No	No	No	No	No	No	No	No	Yes	10.7	8.9			Cloudy		3		2.8	NORMAL	Strep pneumonia	Positive
2	Control	16	Male	Student	Christianity		Single	Basic	District Hospital	Never smoked	Current consumer	Yes	Yes	One	Passive smoker	Yes	No	No	Yes	Yes	15-29 years	Single	<3 people
2	Control	9	Male	Student	Christianity		Single	Basic	CHPS	Never smoked	Current consumer	Yes	Yes	Two	Passive smoker	Yes	No	No	No	Yes	<15 years	Single	3+ people
8	Case	5	Male	Uenployed	Christianity		Single	No Education	CHPS	Never smoked	Never consumes alcohol	Yes	Yes	None	Passive smoker	Yes	No	No	Yes	Yes	<15 years	Single	3+ people	37.8	18	Yes	No	Yes	Yes	No	No	No	No	No	No	No	Yes	13.2	10.5			Clear		10		3	NORMAL	NmX	Positive
10	Case	11	Male	Student	Islam		Single	Basic	Health Centre	Never smoked	Never consumes alcohol	Yes	Yes	One	Passive smoker	Yes	No	No	No	No	<15 years	Single	3+ people	37.6	19	Yes	Yes	Yes	No	No	No	No	No	No	No	No	Yes	11.6	8.3			Cloudy		6		2.1	NORMAL	Strep pneumonia	Positive
10	Control	10	Male	Student	Islam		Single	Basic	Health Centre	Never smoked	Never consumes alcohol	Yes	Yes	Two	None	No	No	No	No	No	<15 years	Single	<3 people
10	Control	12	Male	Student	Traditionalist		Single	Basic	Health Centre	Never smoked	Never consumes alcohol	Yes	No	Two	None	No	No	No	No	No	<15 years	Single	<3 people
11	Case	8	Male	Student	Christianity		Single	Basic	CHPS	Never smoked	Never consumes alcohol	Yes	Yes	None	Passive smoker	Yes	No	No	No	No	<15 years	Single	3+ people	37.1	22	No	Yes	No	No	No	No	No	No	No	No	No	Yes	9.5	9	247	6.8	Clear		4		2.9	NORMAL	HiB	Negative
11	Control	8	Male	Student	Christianity		Single	Basic	CHPS	Never smoked	Never consumes alcohol	Yes	No	One	None	No	No	No	No	No	<15 years	Single	3+ people
11	Control	9	Male	Student	Islam		Single	Basic	CHPS	Never smoked	Never consumes alcohol	No	No	One	None	No	No	No	No	No	<15 years	Single	3+ people
12	Case	12	Female	Student	Islam		Single	No Education	CHPS	Never smoked	Never consumes alcohol	Yes	No	None	Passive smoker	Yes	Yes	Yes	No	No	<15 years	Single	3+ people	37.8	19	Yes	Yes	Yes	No	No	No	No	No	No	No	No	Yes	12	5.6			Cloudy		10		1.2	NORMAL	NmX	Positive
12	Control	13	Female	Student	Islam		Single	Basic	CHPS	Never smoked	Never consumes alcohol	Yes	No	One	None	No	No	No	No	Yes	<15 years	Single	<3 people
12	Control	11	Female	Student	Islam		Single	Basic	CHPS	Never smoked	Never consumes alcohol	Yes	No	Two	None	No	No	No	No	No	<15 years	Single	<3 people
13	Case	7	Female	Student	Christianity		Single	Basic	Health Centre	Never smoked	Never consumes alcohol	Yes	Yes	One	Passive smoker	Yes	No	Yes	No	No	<15 years	Single	3+ people	36.6	26	Yes	Yes	Yes	No	Yes	No	No	No	No	No	No	No	11.5	17.5			Clear		30	3.8	0.02	Moderate	NmX	Negative
13	Control	8	Female	Student	Islam		Single	Basic	District Hospital	Never smoked	Never consumes alcohol	No	Yes	One	None	No	No	No	No	No	<15 years	Single	<3 people
13	Control	6	Female	Student	Islam		Single	Basic	District Hospital	Never smoked	Never consumes alcohol	No	Yes	Two	None	No	No	No	No	No	<15 years	Single	<3 people
14	Case	15	Male	Artisan	Christianity		Single	No Education	Traditional healer	Never smoked	Never consumes alcohol	Yes	No	None	None	Yes	No	No	No	No	15-29 years	Single	3+ people	37.9	40	Yes	Yes	No	No	No	No	No	No	No	No	No	Yes	12.1	7.5			Clear		25		3	NORMAL	NmX	Positive
14	Control	16	Male	Uenployed	Christianity		Single	No Education	District Hospital	Never smoked	Never consumes alcohol	Yes	Yes	One	Passive smoker	No	No	No	No	No	15-29 years	Single	<3 people
14	Control	20	Male	Farming	Traditionalist		Married	Basic	District Hospital	Past smoker	Current consumer	Yes	No	None	None	No	No	No	No	No	15-29 years	Married	<3 people
15	Case	8	Female	Student	Islam		Single	Basic	Health Centre	Never smoked	Never consumes alcohol	Yes	No	None	Passive smoker	Yes	No	No	No	No	<15 years	Single	3+ people	37.6	24	Yes	Yes	Yes	Yes	No	No	No	No	No	No	No	Yes	10.8	6.97	85	0.64	Cloudy		8			Moderate	NmW	Negative
15	Control	7	Female	Student	Islam		Single	Basic	CHPS	Never smoked	Never consumes alcohol	Yes	Yes	One	None	No	No	No	No	No	<15 years	Single	<3 people
15	Control	9	Female	Student	Christianity		Single	Basic	CHPS	Never smoked	Never consumes alcohol	Yes	No	One	None	No	No	No	No	No	<15 years	Single	<3 people
18	Control	48	Male	Farming	Christianity		Married	No Education	Health Centre	Never smoked	Current consumer	Yes	Yes	Two	None	No	No	Yes	No	No	45-59 years	Married	<3 people
18	Control	45	Male	Farming	Christianity		Married	Basic	Health Centre	Never smoked	Current consumer	Yes	No	One	None	No	No	No	No	No	45-59 years	Married	3+ people
18	Case	48	Male	Artisan	Christianity		Married	Tertiary	Health Centre	Never smoked	Current consumer	Yes	Yes	One	None	Yes	No	No	No	No	45-59 years	Married	3+ people	36.9	68	Yes	Yes	Yes	Yes	No	No	No	No	No	No	No	Yes	11.8	12.3			Clear		5		2.1	Moderate	Strep pneumonia	Negative
20	Control	13	Male	Student	Christianity		Single	Basic	Health Centre	Never smoked	Never consumes alcohol	Yes	No	Two	None	No	No	No	No	No	<15 years	Single	<3 people
20	Control	10	Male	Student	Christianity		Single	Basic	Health Centre	Never smoked	Never consumes alcohol	Yes	Yes	Two	None	No	No	No	No	No	<15 years	Single	<3 people
20	Case	12	Male	Student	Christianity		Single	Basic	Health Centre	Never smoked	Never consumes alcohol	Yes	Yes	One	Passive smoker	Yes	No	No	No	No	<15 years	Single	3+ people	36.3	34	Yes	Yes	Yes	Yes	Yes	No	No	No	No	No	No	Yes	12	13			Cloudy					Severe	Strep pneumonia	Positive
23	Control	48	Male	Trader	Christianity		Married	Basic	Health Centre	Never smoked	Current consumer	Yes	Yes	Two	None	No	No	No	No	No	45-59 years	Married	<3 people
23	Control	48	Male	Employed	Christianity		Married	Basic	CHPS	Past smoker	Current consumer	Yes	No	Two	None	No	No	No	No	No	45-59 years	Married	3+ people
8	Control	7	Female	Student	Christianity		Single	Basic	CHPS	Never smoked	Never consumes alcohol	Yes	Yes	Two	None	No	No	No	No	No	<15 years	Single	<3 people
23	Case	47	Male	Trader	Islam		Married	No Education	Health Centre	Never smoked	Current consumer	Yes	No	One	None	Yes	No	No	No	Yes	45-59 years	Married	3+ people	37.9	69	Yes	Yes	No	No	No	No	No	No	No	No	No	Yes	10.6	16.8			Cloudy		10		2.8	NORMAL	Strep pneumonia	Positive
24	Control	62	Male	Farming	Christianity		Married	No Education	CHPS	Never smoked	Current consumer	Yes	Yes	Two	None	No	No	No	No	No	60+ years	Married	<3 people
24	Control	60	Male	Farming	Christianity		Married	No Education	CHPS	Never smoked	Current consumer	Yes	No	One	None	No	No	No	No	No	60+ years	Married	3+ people
24	Case	60	Male	Artisan	Christianity		Married	Secondary	CHPS	Past smoker	Current consumer	Yes	Yes	One	None	Yes	No	No	Yes	Yes	60+ years	Married	3+ people	38	55	Yes	Yes	Yes	Yes	No	No	No	No	No	No	No	Yes	10.5	6			Cloudy		10		2.7	NORMAL	Strep pneumonia	Negative
25	Control	52	Male	Farming	Islam		Married	No Education	CHPS	Never smoked	Never consumes alcohol	Yes	No	Two	None	Yes	No	No	No	No	45-59 years	Married	<3 people
25	Control	50	Male	Farming	Christianity		Married	Basic	CHPS	Never smoked	Current consumer	Yes	No	Two	None	No	No	No	No	No	45-59 years	Married	<3 people
25	Case	50	Male	Farming	Christianity		Married	No Education	CHPS	Past smoker	Current consumer	Yes	Yes	None	Passive smoker	Yes	No	Yes	No	No	45-59 years	Married	3+ people	37.9	65	Yes	Yes	Yes	No	No	No	No	No	No	No	No	Yes	13.2	5.9			Cloudy		6		3	NORMAL	Strep pneumonia	Positive
34	Control	9	Male	Student	Christianity		Single	Basic	CHPS	Never smoked	Never consumes alcohol	No	Yes	Two	None	No	No	No	No	No	<15 years	Single	<3 people
28	Case	10	Male	Student	Christianity		Single	Basic	Health Centre	Never smoked	Never consumes alcohol	Yes	Yes	Two	None	No	No	No	No	No	<15 years	Single	<3 people	37.8	26	Yes	Yes	No	No	Yes	No	No	No	No	No	No	Yes	12.8	4.9			Cloudy		10		2.8	NORMAL	NmX	Negative
28	Control	6	Male	Uenployed	Christianity		Single	No Education	CHPS	Never smoked	Never consumes alcohol	Yes	Yes	One	None	No	No	No	No	No	<15 years	Single	3+ people
28	Control	5	Male	Uenployed	Christianity		Single	No Education	Health Centre	Never smoked	Never consumes alcohol	Yes	Yes	One	None	No	No	No	No	No	<15 years	Single	3+ people
29	Control	11	Male	Student	Christianity		Single	Basic	Health Centre	Never smoked	Never consumes alcohol	Yes	Yes	Two	None	Yes	No	No	No	Yes	<15 years	Single	3+ people
29	Case	11	Male	Student	Christianity		Single	Basic	Health Centre	Never smoked	Never consumes alcohol	No	Yes	One	Passive smoker	Yes	No	No	No	No	<15 years	Single	<3 people	36.8	31	Yes	Yes	Yes	Yes	No	Yes	No	No	No	No	No	No	12.8	17.1			Cloudy		6.3	1.6	0.02		NmX	Negative
29	Control	9	Male	Student	Christianity		Single	Basic	CHPS	Never smoked	Never consumes alcohol	No	Yes	One	None	No	No	No	No	No	<15 years	Single	3+ people
30	Control	8	Male	Student	Christianity		Single	Basic	CHPS	Never smoked	Never consumes alcohol	Yes	No	None	None	No	No	No	No	No	<15 years	Single	3+ people
30	Case	8	Male	Student	Christianity		Single	Basic	CHPS	Never smoked	Never consumes alcohol	Yes	Yes	One	Passive smoker	No	No	No	Yes	Yes	<15 years	Single	3+ people	36.9	21	Yes	Yes	No	Yes	No	No	No	No	No	No	No	No	11	15			Cloudy		30	4	0.01		NmX	Positive
30	Control	7	Male	Student	Christianity		Single	Basic	CHPS	Never smoked	Never consumes alcohol	Yes	No	None	Passive smoker	No	No	No	No	No	<15 years	Single	3+ people
31	Control	8	Male	Student	Christianity		Single	Basic	CHPS	Never smoked	Never consumes alcohol	Yes	Yes	One	None	No	No	No	Yes	Yes	<15 years	Single	<3 people
31	Case	8	Male	Student	Christianity		Single	Basic	CHPS	Never smoked	Never consumes alcohol	Yes	Yes	None	None	No	No	No	Yes	Yes	<15 years	Single	3+ people	37.9	19	Yes	No	No	No	Yes	No	No	No	No	No	No	Yes	12.1	12.8			Cloudy		10		3	NORMAL	Strep pneumonia	Positive
31	Control	8	Male	Student	Christianity		Single	Basic	CHPS	Never smoked	Never consumes alcohol	Yes	Yes	One	Passive smoker	Yes	Yes	Yes	No	No	<15 years	Single	<3 people
33	Case	9	Male	Student	Christianity		Single	Basic	CHPS	Never smoked	Never consumes alcohol	Yes	Yes	None	Passive smoker	Yes	No	No	Yes	Yes	<15 years	Single	3+ people	36.6	20.6	Yes	Yes	Yes	Yes	Yes	No	No	No	No	No	No	Yes	11.2	17.1			Clear		3	2.7	3.23		Strep pneumonia	Positive
34	Control	8	Female	Student	Christianity		Single	No Education	Health Centre	Never smoked	Never consumes alcohol	Yes	No	Two	None	No	No	No	No	No	<15 years	Single	3+ people
34	Case	7	Female	Student	Christianity		Single	Basic	CHPS	Never smoked	Never consumes alcohol	Yes	No	One	Passive smoker	Yes	No	No	No	Yes	<15 years	Single	3+ people	38.2	33	Yes	No	Yes	No	No	No	No	No	No	No	No	Yes	10.7	20.1			Cloudy		15		0.9	NORMAL	NmX	Positive
36	Control	12	Female	Student	Christianity		Single	Basic	Health Centre	Never smoked	Never consumes alcohol	No	Yes	One	None	No	No	No	No	No	<15 years	Single	3+ people
36	Control	11	Female	Student	Christianity		Single	Basic	Health Centre	Never smoked	Never consumes alcohol	Yes	No	Two	None	No	No	No	No	No	<15 years	Single	3+ people
36	Case	12	Female	Student	Christianity		Single	Basic	Health Centre	Never smoked	Never consumes alcohol	No	Yes	Two	None	Yes	No	No	No	No	<15 years	Single	3+ people	34.4	16	Yes	Yes	Yes	No	Yes	No	No	No	No	No	No	Yes	10.8	19			Cloudy		30	6.7	0.04	Moderate	NmW	Negative
37	Control	7	Male	Student	Islam		Single	No Education	CHPS	Never smoked	Never consumes alcohol	Yes	Yes	One	None	Yes	No	No	No	Yes	<15 years	Single	<3 people
37	Control	8	Male	Student	Christianity		Single	Basic	CHPS	Never smoked	Never consumes alcohol	No	No	One	None	Yes	No	No	No	No	<15 years	Single	3+ people
37	Case	7	Male	Student	Christianity		Single	Basic	CHPS	Never smoked	Never consumes alcohol	Yes	No	One	None	No	No	Yes	No	No	<15 years	Single	3+ people	37.4	27	Yes	Yes	Yes	No	Yes	Yes	No	No	No	No	No	No	13.1	12			Cloudy		16	0.7	2.98		Strep pneumonia	Negative
38	Control	28	Female	Trader	Christianity		Married	Tertiary	District Hospital	Past smoker	Current consumer	Yes	Yes	One	None	No	No	No	No	No	15-29 years	Married	<3 people
38	Control	30	Female	Employed	Christianity		Married	Secondary	District Hospital	Never smoked	Current consumer	Yes	No	Two	None	No	No	No	No	No	30-44 years	Married	<3 people
38	Case	28	Female	Trader	Christianity		Married	Secondary	District Hospital	Never smoked	Current consumer	Yes	Yes	One	Passive smoker	Yes	Yes	Yes	Yes	Yes	15-29 years	Married	3+ people	36	58	Yes	Yes	No	No	No	No	No	No	No	No	No	No	12	9			Clear		30			NORMAL	Strep pneumonia	Positive
40	Control	13	Male	Student	Islam		Single	Basic	Health Centre	Never smoked	Never consumes alcohol	Yes	Yes	One	Passive smoker	No	No	No	No	No	<15 years	Single	<3 people
40	Control	12	Male	Student	Islam		Single	Basic	Health Centre	Never smoked	Never consumes alcohol	Yes	Yes	One	None	No	No	No	Yes	No	<15 years	Single	3+ people
40	Case	12	Male	Student	Islam		Single	Basic	Health Centre	Never smoked	Never consumes alcohol	No	No	One	None	Yes	No	No	No	No	<15 years	Single	<3 people	38	20	Yes	Yes	No	No	No	No	No	No	No	No	No	Yes	10.3	4.6			Cloudy		10		2.8	NORMAL	NmX	Negative
43	Case	16	Male	Uenployed	Traditionalist		Single	No Education	CHPS	Never smoked	Current consumer	Yes	No	None	None	No	No	Yes	No	No	15-29 years	Single	3+ people	38.2	45	Yes	Yes	Yes	Yes	Yes	No	No	No	No	No	Yes	Yes	11	34.8	67	2.9	Cloudy		7	3	1.1		Strep pneumonia	Positive
43	Control	15	Male	Uenployed	Traditionalist		Single	No Education	CHPS	Current smoker	Current consumer	Yes	Yes	One	None	Yes	No	Yes	No	No	15-29 years	Single	<3 people
43	Control	16	Male	Artisan	Islam		Single	Basic	Health Centre	Never smoked	Current consumer	Yes	No	One	Passive smoker	No	No	No	No	No	15-29 years	Single	<3 people
46	Case	11	Male	Student	Islam		Single	Basic	CHPS	Never smoked	Never consumes alcohol	Yes	Yes	One	Passive smoker	Yes	Yes	Yes	No	No	<15 years	Single	3+ people	37.8	16	Yes	Yes	No	No	No	No	No	No	No	No	No	Yes	13	5.6			Clear		5		3	NORMAL	NmX	Positive
46	Control	10	Male	Uenployed	Islam		Single	No Education	Health Centre	Never smoked	Never consumes alcohol	Yes	Yes	One	Passive smoker	Yes	Yes	Yes	No	No	<15 years	Single	<3 people
46	Control	12	Male	Student	Islam		Single	Basic	Regional Hospital	Never smoked	Never consumes alcohol	Yes	Yes	Two	None	Yes	No	No	No	No	<15 years	Single	3+ people
47	Case	33	Male	Employed	Islam		Married	Secondary	District Hospital	Current smoker	Current consumer	Yes	Yes	One	Active smoker	Yes	Yes	Yes	No	No	30-44 years	Married	3+ people	36.9	68	Yes	Yes	Yes	No	No	No	No	No	No	No	No	Yes	15.2	20.8	96	1.6	Cloudy		15	2.8	0.8	NORMAL	Strep pneumonia	Positive
47	Control	30	Male	Trader	Islam		Married	Secondary	Health Centre	Past smoker	Current consumer	No	Yes	Two	Passive smoker	Yes	No	No	No	No	30-44 years	Married	<3 people
47	Control	36	Male	Employed	Islam		Married	Tertiary	District Hospital	Never smoked	Never consumes alcohol	No	Yes	Two	Passive smoker	Yes	No	Yes	No	No	30-44 years	Married	<3 people
48	Case	30	Male	Employed	Christianity		Married	Tertiary	Health Centre	Never smoked	Never consumes alcohol	Yes	Yes	Two	Passive smoker	Yes	No	No	No	No	30-44 years	Married	<3 people	35.4	60	Yes	Yes	Yes	No	No	No	No	No	No	No	Yes	Yes	13.8	11.9	171	0.7	Cloudy		10	4.2	0.8	NORMAL	Strep pneumonia	Negative
48	Control	30	Male	Artisan	Christianity		Married	Tertiary	Health Centre	Never smoked	Current consumer	Yes	Yes	One	Passive smoker	No	No	Yes	No	No	30-44 years	Married	3+ people
48	Control	35	Male	Uenployed	Christianity		Divorced / widowed	Secondary	Health Centre	Never smoked	Current consumer	Yes	Yes	One	None	Yes	No	No	No	No	30-44 years	Divorced/Widowed	<3 people
33	Control	7	Female	Student	Islam		Single	Basic	CHPS	Never smoked	Never consumes alcohol	Yes	Yes	One	None	No	No	No	Yes	Yes	<15 years	Single	3+ people
50	Control	12	Female	Student	Islam		Single	Basic	CHPS	Never smoked	Never consumes alcohol	Yes	No	One	Passive smoker	Yes	No	No	No	Yes	<15 years	Single	3+ people
50	Control	14	Female	Artisan	Islam		Single	Basic	CHPS	Never smoked	Never consumes alcohol	Yes	No	One	Passive smoker	Yes	No	No	No	No	<15 years	Single	<3 people
50	Case	12	Female	Student	Islam		Single	Basic	CHPS	Never smoked	Never consumes alcohol	Yes	Yes	One	None	Yes	No	No	No	No	<15 years	Single	3+ people	35.7	34.1	Yes	Yes	Yes	No	No	No	No	No	No	No	No	Yes	12	15			Cloudy		30	7.6	0.13		NmX	Negative
52	Case	9	Male	Student	Islam		Single	Basic	CHPS	Never smoked	Never consumes alcohol	Yes	No	One	None	No	No	No	No	No	<15 years	Single	<3 people	36.1	26.4	Yes	Yes	Yes	No	No	No	No	No	No	No	No	Yes	10.9	25.1			Xanthochromic	Xanthochromic	12.1	4.6	0.07		NmX	Negative
52	Control	10	Male	Student	Islam		Single	Basic	CHPS	Never smoked	Never consumes alcohol	Yes	No	One	None	Yes	No	No	No	No	<15 years	Single	3+ people
52	Control	9	Male	Student	Traditionalist		Single	Basic	Regional Hospital	Never smoked	Never consumes alcohol	No	Yes	Two	None	No	No	No	No	No	<15 years	Single	<3 people
33	Control	7	Female	Student	Islam		Single	Basic	CHPS	Never smoked	Never consumes alcohol	Yes	Yes	One	Passive smoker	Yes	No	No	No	Yes	<15 years	Single	<3 people
55	Control	6	Female	Student	Islam		Single	Basic	CHPS	Never smoked	Never consumes alcohol	No	Yes	One	None	No	No	No	No	No	<15 years	Single	3+ people
55	Control	6	Female	Uenployed	Christianity		Single	No Education	Health Centre	Never smoked	Never consumes alcohol	Yes	Yes	Two	None	No	No	No	No	No	<15 years	Single	<3 people
55	Case	6	Female	Uenployed	Islam		Single	No Education	CHPS	Never smoked	Never consumes alcohol	Yes	Yes	None	None	Yes	No	No	Yes	Yes	<15 years	Single	3+ people	37.5	19.5	Yes	Yes	Yes	Yes	Yes	No	No	No	No	No	No	No	10.5	20.7			Cloudy		17	1.8	0.39		NmX	Positive
58	Case	5	Male	Uenployed	Traditionalist		Single	No Education	CHPS	Never smoked	Never consumes alcohol	Yes	Yes	None	Passive smoker	Yes	Yes	Yes	Yes	Yes	<15 years	Single	3+ people	36.6	5.8	Yes	No	No	Yes	No	No	No	No	No	No	No	Yes	8.1	11.3			Cloudy		30	1.2	3.97		NmX	Negative
58	Control	6	Male	Uenployed	Christianity		Single	No Education	CHPS	Never smoked	Never consumes alcohol	Yes	Yes	Two	None	No	No	No	No	No	<15 years	Single	3+ people
58	Control	6	Male	Student	Islam		Single	No Education	CHPS	Never smoked	Never consumes alcohol	Yes	No	Two	None	No	No	No	No	No	<15 years	Single	<3 people
8	Control	7	Female	Student	Christianity		Single	Basic	CHPS	Never smoked	Never consumes alcohol	Yes	No	Two	None	No	No	No	No	No	<15 years	Single	<3 people
60	Case	78	Female	Trader	Christianity		Divorced / widowed	No Education	CHPS	Never smoked	Current consumer	Yes	Yes	One	Active smoker	Yes	Yes	Yes	No	No	60+ years	Divorced/Widowed	3+ people	37.6	48.6	Yes	Yes	Yes	No	No	No	No	No	No	No	No	No	12	6.5			Clear			2.6	4.01		Strep pneumonia	Negative
60	Control	75	Female	Uenployed	Christianity		Divorced / widowed	No Education	Health Centre	Never smoked	Current consumer	Yes	Yes	Two	None	No	No	No	No	No	60+ years	Divorced/Widowed	<3 people
60	Control	76	Female	Uenployed	Traditionalist		Divorced / widowed	No Education	Health Centre	Never smoked	Current consumer	Yes	Yes	One	None	Yes	No	No	No	No	60+ years	Divorced/Widowed	<3 people
62	Case	5	Female	Uenployed	Christianity		Single	No Education	CHPS	Never smoked	Never consumes alcohol	Yes	No	None	Passive smoker	No	No	No	Yes	Yes	<15 years	Single	3+ people	38.2	17.6	Yes	Yes	Yes	Yes	Yes	Yes	No	No	No	No	No	No	9.3	22.9			Cloudy		1.1	0.9	1.73		NmX	Positive
62	Control	5	Female	Uenployed	Christianity		Single	No Education	CHPS	Never smoked	Never consumes alcohol	Yes	No	Two	None	No	No	No	No	No	<15 years	Single	<3 people
62	Control	5	Female	Uenployed	Christianity		Single	No Education	CHPS	Never smoked	Never consumes alcohol	Yes	No	One	None	No	No	No	No	No	<15 years	Single	3+ people
64	Case	15	Male	Student	Christianity		Single	Secondary	District Hospital	Never smoked	Never consumes alcohol	Yes	Yes	One	Passive smoker	Yes	No	No	No	No	15-29 years	Single	3+ people	36.5	37	Yes	Yes	Yes	Yes	Yes	Yes	No	No	No	No	No	Yes	12	15			Cloudy		4.4	1.6	0.12		NmX	Positive
64	Control	15	Male	Student	Christianity		Single	Secondary	District Hospital	Never smoked	Never consumes alcohol	Yes	Yes	One	None	No	No	No	No	No	15-29 years	Single	3+ people
64	Control	16	Male	Student	Christianity		Single	Secondary	District Hospital	Never smoked	Never consumes alcohol	Yes	Yes	One	Passive smoker	No	No	No	No	No	15-29 years	Single	<3 people
66	Case	3	Female	Uenployed	Christianity		Single	No Education	Health Centre	Never smoked	Never consumes alcohol	Yes	Yes	One	Passive smoker	No	No	No	No	No	<15 years	Single	3+ people	37.8	15.7	Yes	No	Yes	Yes	No	No	No	No	No	No	No	Yes	12	131			Cloudy		4	0.2	1.19		Strep pneumonia	Negative
66	Control	5	Female	Student	Christianity		Single	Basic	Health Centre	Never smoked	Never consumes alcohol	Yes	Yes	One	None	No	No	No	No	No	<15 years	Single	3+ people
66	Control	4	Female	Uenployed	Christianity		Single	No Education	Health Centre	Never smoked	Never consumes alcohol	Yes	Yes	One	None	No	No	No	No	Yes	<15 years	Single	3+ people
69	Case	12	Female	Student	Christianity		Single	Basic	Health Centre	Never smoked	Never consumes alcohol	Yes	Yes	Two	Passive smoker	Yes	No	Yes	No	No	<15 years	Single	3+ people	38.2	44	Yes	Yes	No	No	No	No	No	No	No	No	No	Yes	10.8	13.8			Cloudy		1.1	3	1.1	Moderate	Strep pneumonia	Positive
69	Control	12	Female	Student	Christianity		Single	Basic	Health Centre	Never smoked	Never consumes alcohol	Yes	Yes	One	None	No	No	No	No	No	<15 years	Single	<3 people
69	Control	13	Female	Student	Christianity		Single	Basic	Health Centre	Never smoked	Never consumes alcohol	Yes	Yes	One	None	No	No	No	No	No	<15 years	Single	<3 people
70	Case	27	Male	Farming	Christianity		Married	No Education	Health Centre	Past smoker	Current consumer	Yes	Yes	One	None	Yes	No	No	No	No	15-29 years	Married	3+ people	36.9	50	Yes	Yes	Yes	Yes	No	No	No	No	No	No	No	Yes					Cloudy		5.2	1	1.1	Severe	Strep pneumonia	Negative
70	Control	30	Male	Farming	Christianity		Married	No Education	Health Centre	Current smoker	Current consumer	Yes	Yes	One	Passive smoker	No	No	No	No	No	30-44 years	Married	<3 people
70	Control	26	Male	Employed	Christianity		Married	Tertiary	Health Centre	Never smoked	Current consumer	Yes	Yes	Two	Passive smoker	No	No	No	No	No	15-29 years	Married	<3 people
71	Case	61	Male	Uenployed	Traditionalist		Divorced / widowed	No Education	Health Centre	Current smoker	Current consumer	Yes	Yes	One	Passive smoker	Yes	Yes	Yes	Yes	Yes	60+ years	Divorced/Widowed	<3 people	38	52	Yes	Yes	Yes	No	No	No	No	No	No	No	No	Yes	12	5.8			Cloudy		15		3	NORMAL	Strep pneumonia	Positive
71	Control	60	Male	Uenployed	Christianity		Married	No Education	Health Centre	Past smoker	Current consumer	Yes	Yes	Two	None	Yes	No	Yes	No	No	60+ years	Married	<3 people
71	Control	65	Male	Uenployed	Christianity		Divorced / widowed	No Education	Health Centre	Current smoker	Current consumer	Yes	Yes	One	None	No	No	No	No	Yes	60+ years	Divorced/Widowed	<3 people
73	Case	9	Female	Student	Christianity		Single	Basic	Traditional healer	Never smoked	Never consumes alcohol	Yes	Yes	None	None	No	No	No	No	Yes	<15 years	Single	3+ people	39.5	22	Yes	Yes	Yes	No	No	No	No	No	No	No	No	Yes	12.5	4.4			Cloudy		10		3	NORMAL	NmX	Positive
73	Control	9	Female	Student	Christianity		Single	Basic	Health Centre	Never smoked	Never consumes alcohol	Yes	Yes	One	None	Yes	No	No	No	No	<15 years	Single	<3 people
73	Control	8	Female	Student	Christianity		Single	Basic	Health Centre	Never smoked	Never consumes alcohol	Yes	No	None	None	No	No	No	No	No	<15 years	Single	<3 people
76	Case	16	Male	Student	Christianity		Single	Secondary	CHPS	Never smoked	Never consumes alcohol	Yes	Yes	One	None	Yes	No	No	Yes	Yes	15-29 years	Single	3+ people	38.2	35	Yes	Yes	Yes	No	Yes	No	No	No	No	No	Yes	Yes	8.8	12.3			Clear		11.4	3	2.3	Moderate	Strep pneumonia	Positive
76	Control	16	Male	Student	Christianity		Single	Secondary	Health Centre	Never smoked	Never consumes alcohol	Yes	Yes	Two	None	No	No	No	No	No	15-29 years	Single	3+ people
76	Control	15	Male	Student	Islam		Single	Secondary	Health Centre	Never smoked	Never consumes alcohol	Yes	Yes	Two	None	No	No	No	No	No	15-29 years	Single	<3 people
77	Case	56	Male	Artisan	Islam		Divorced / widowed	No Education	District Hospital	Never smoked	Never consumes alcohol	Yes	Yes	None	Passive smoker	Yes	Yes	No	Yes	Yes	45-59 years	Divorced/Widowed	<3 people	38.2	56	Yes	Yes	Yes	Yes	Yes	No	No	No	No	No	No	Yes	15.1	36.4	117	2	Cloudy						Strep pneumonia	Positive
77	Control	55	Male	Farming	Islam		Married	No Education	Health Centre	Current smoker	Never consumes alcohol	Yes	Yes	One	Passive smoker	No	No	No	No	No	45-59 years	Married	<3 people
77	Control	58	Male	Farming	Islam		Married	No Education	Health Centre	Never smoked	Never consumes alcohol	Yes	Yes	Two	Passive smoker	Yes	No	No	No	No	45-59 years	Married	<3 people
79	Case	18	Male	Student	Christianity		Single	Secondary	District Hospital	Never smoked	Never consumes alcohol	Yes	Yes	Two	Passive smoker	Yes	No	No	No	No	15-29 years	Single	3+ people	37.8	58	Yes	Yes	Yes	No	No	No	No	No	No	No	No	Yes	13	5.7			Cloudy		12		2.5	NORMAL	NmX	Negatve
79	Control	18	Male	Student	Islam		Single	Secondary	District Hospital	Never smoked	Never consumes alcohol	Yes	Yes	Two	Passive smoker	No	No	No	No	No	15-29 years	Single	3+ people
79	Control	16	Male	Student	Christianity		Single	Basic	District Hospital	Never smoked	Never consumes alcohol	Yes	No	Two	None	Yes	No	No	No	No	15-29 years	Single	<3 people
80	Case	11	Male	Student	Christianity		Single	Basic	District Hospital	Never smoked	Never consumes alcohol	Yes	Yes	One	Passive smoker	Yes	No	No	Yes	Yes	<15 years	Single	3+ people	38	40	Yes	Yes	Yes	Yes	No	No	No	No	No	No	No	Yes		13.2	8		Clear		10		2	NORMAL	NmX	Negative
80	Control	11	Male	Student	Christianity		Single	Basic	District Hospital	Never smoked	Never consumes alcohol	Yes	Yes	Two	None	No	No	No	No	Yes	<15 years	Single	3+ people
80	Control	10	Male	Student	Christianity		Single	Basic	District Hospital	Never smoked	Never consumes alcohol	Yes	No	Two	None	No	No	No	No	No	<15 years	Single	3+ people
83	Case	10	Male	Student	Christianity		Single	Basic	CHPS	Never smoked	Never consumes alcohol	Yes	No	One	None	Yes	No	No	No	No	<15 years	Single	3+ people	36.4	32	Yes	No	Yes	No	No	No	Yes	Yes	No	No	No	No	13	6			Clear						NmX	Positive
83	Control	11	Male	Student	Christianity		Single	Basic	CHPS	Never smoked	Never consumes alcohol	Yes	Yes	Two	None	Yes	No	No	No	No	<15 years	Single	<3 people
83	Control	10	Male	Student	Christianity		Single	Basic	District Hospital	Never smoked	Never consumes alcohol	Yes	Yes	Two	None	No	No	No	No	No	<15 years	Single	3+ people
86	Case	11	Female	Student	Islam		Single	Basic	District Hospital	Never smoked	Never consumes alcohol	Yes	Yes	One	Passive smoker	Yes	No	No	No	No	<15 years	Single	3+ people	36.4	44	Yes	Yes	No	Yes	No	No	Yes	No	No	No	No	Yes	9.3	12.6			Cloudy		20.3	3	3.4	Moderate	NmX	Negative
86	Control	10	Female	Student	Islam		Single	Basic	District Hospital	Never smoked	Never consumes alcohol	Yes	Yes	One	Passive smoker	No	No	No	Yes	Yes	<15 years	Single	<3 people
86	Control	12	Female	Student	Islam		Single	Basic	District Hospital	Never smoked	Never consumes alcohol	Yes	Yes	Two	None	No	No	No	No	No	<15 years	Single	3+ people
87	Case	57	Male	Farming	Christianity		Married	No Education	Regional Hospital	Never smoked	Never consumes alcohol	Yes	Yes	One	None	No	No	No	No	No	45-59 years	Married	<3 people	36.6	54	Yes	Yes	Yes	Yes	Yes	No	No	Yes	Yes	No	No	Yes					Xanthochromic	Xanthochromic	125	3	2.4	Moderate	Strep pneumonia	Negative
88	Case	4	Female	Uenployed	Christianity		Single	No Education	Health Centre	Never smoked	Never consumes alcohol	Yes	Yes	One	Passive smoker	No	No	No	No	Yes	<15 years	Single	3+ people	36.6	13.5	Yes	Yes	Yes	Yes	No	No	No	No	No	No	No	No	12.2	14.9			Cloudy		30	11	0.09		Strep pneumonia	Positive
88	Control	4	Female	Uenployed	Islam		Single	No Education	Health Centre	Never smoked	Never consumes alcohol	Yes	No	Two	None	No	No	No	No	No	<15 years	Single	<3 people
88	Control	5	Female	Student	Christianity		Single	Basic	Health Centre	Never smoked	Never consumes alcohol	Yes	Yes	One	None	No	No	No	No	No	<15 years	Single	3+ people
91	Case	9	Male	Student	Christianity		Single	Basic	Health Centre	Never smoked	Never consumes alcohol	Yes	Yes	One	None	No	No	No	No	No	<15 years	Single	3+ people	37.5	18	Yes	Yes	Yes	No	No	No	No	No	No	No	No	Yes	11.6	5.8			Cloudy		15		3	NORMAL	NmX	Positive
91	Control	10	Male	Student	Christianity		Single	Basic	Health Centre	Never smoked	Never consumes alcohol	Yes	Yes	One	None	No	No	No	No	No	<15 years	Single	<3 people
91	Control	9	Male	Student	Christianity		Single	Basic	Health Centre	Never smoked	Never consumes alcohol	Yes	No	Two	Passive smoker	No	No	No	No	No	<15 years	Single	<3 people
92	Case	10	Male	Student	Christianity		Single	Basic	District Hospital	Never smoked	Never consumes alcohol	Yes	Yes	One	None	No	No	No	Yes	Yes	<15 years	Single	3+ people	36.8	23	No	Yes	No	Yes	No	No	No	No	No	No	No	Yes	13.2	11.8			Cloudy		10		2.9	NORMAL	Strep pneumonia	Positive
92	Control	10	Male	Student	Islam		Single	Basic	District Hospital	Never smoked	Never consumes alcohol	Yes	No	Two	None	No	No	No	No	No	<15 years	Single	<3 people
92	Control	9	Male	Student	Christianity		Single	Basic	District Hospital	Never smoked	Never consumes alcohol	Yes	No	Two	None	No	No	No	No	No	<15 years	Single	<3 people
95	Case	10	Female	Student	Christianity		Single	Basic	CHPS	Never smoked	Never consumes alcohol	Yes	Yes	None	Passive smoker	Yes	No	No	No	Yes	<15 years	Single	3+ people	37.4	27	Yes	Yes	Yes	No	No	No	No	No	No	No	No	Yes					Cloudy		5.5	63	1.1		Strep pneumonia	Positive
95	Control	11	Female	Student	Christianity		Single	Basic	Health Centre	Never smoked	Never consumes alcohol	Yes	No	One	Passive smoker	No	No	No	Yes	No	<15 years	Single	<3 people
95	Control	10	Female	Student	Christianity		Single	Basic	CHPS	Never smoked	Never consumes alcohol	Yes	No	One	None	No	No	No	No	No	<15 years	Single	3+ people
97	Case	30	Female	Trader	Christianity		Married	No Education	Health Centre	Never smoked	Current consumer	Yes	Yes	One	None	Yes	No	Yes	No	No	30-44 years	Married	3+ people	38.5	74	Yes	Yes	Yes	Yes	Yes	Yes	No	No	No	No	No	Yes					Cloudy		1.2	3	3.4		Strep pneumonia	Negative
97	Control	30	Female	Trader	Christianity		Married	No Education	Health Centre	Never smoked	Never consumes alcohol	Yes	Yes	One	None	No	No	No	No	No	30-44 years	Married	3+ people
97	Control	32	Female	Artisan	Christianity		Married	Secondary	Health Centre	Never smoked	Current consumer	Yes	Yes	Two	Passive smoker	No	No	No	No	No	30-44 years	Married	<3 people
114	Control	58	Male	Farming	Christianity		Divorced / widowed	Basic	District Hospital	Past smoker	Current consumer	Yes	No	Two	None	No	No	No	No	No	45-59 years	Divorced/Widowed	<3 people
99	Case	11	Male	Student	Christianity		Single	Basic	District Hospital	Never smoked	Never consumes alcohol	Yes	Yes	None	Passive smoker	Yes	No	No	No	No	<15 years	Single	3+ people	38.1	30	Yes	Yes	Yes	No	No	No	No	No	No	No	No	Yes	11.8	18.1	156		Cloudy		11.7	3	3.7	Moderate	Strep pneumonia	Positive
99	Control	10	Male	Student	Christianity		Single	Basic	Health Centre	Never smoked	Never consumes alcohol	Yes	No	One	Passive smoker	No	No	No	No	No	<15 years	Single	<3 people
99	Control	11	Male	Student	Christianity		Single	Basic	Health Centre	Never smoked	Never consumes alcohol	Yes	No	Two	None	No	No	No	No	No	<15 years	Single	<3 people
100	Case	11	Male	Student	Christianity		Single	Basic	CHPS	Never smoked	Never consumes alcohol	Yes	Yes	None	Passive smoker	Yes	No	No	Yes	Yes	<15 years	Single	3+ people	38.3	30	Yes	Yes	Yes	No	No	No	Yes	Yes	No	Yes	No	Yes	11.3	23	257	2.8	Cloudy		12	5.4	0.11	Severe	Strep pneumonia	Negative
100	Control	12	Male	Student	Christianity		Single	Basic	CHPS	Never smoked	Never consumes alcohol	Yes	No	Two	Passive smoker	Yes	No	No	No	Yes	<15 years	Single	<3 people
100	Control	9	Male	Student	Christianity		Single	Basic	Health Centre	Never smoked	Never consumes alcohol	Yes	No	One	None	No	No	No	No	No	<15 years	Single	<3 people
87	Control	54	Male	Artisan	Islam		Married	Secondary	Regional Hospital	Never smoked	Never consumes alcohol	Yes	Yes	Two	Active smoker	Yes	No	No	No	No	45-59 years	Married	<3 people
87	Control	55	Male	Trader	Islam		Married	Basic	Regional Hospital	Never smoked	Never consumes alcohol	Yes	Yes	Two	None	No	No	No	No	No	45-59 years	Married	<3 people
102	Case	80	Male	Uenployed	Christianity		Divorced / widowed	No Education	Traditional healer	Past smoker	Current consumer	Yes	Yes	One	Passive smoker	Yes	Yes	Yes	No	No	60+ years	Divorced/Widowed	3+ people	36.3	50	Yes	Yes	Yes	No	Yes	No	No	No	No	No	No	Yes	12.2	18.1	182	2	Cloudy		1.9	3	1.2	Moderate	Strep pneumonia	Positive
102	Control	78	Male	Uenployed	Christianity		Divorced / widowed	No Education	Health Centre	Past smoker	Current consumer	Yes	Yes	One	Passive smoker	Yes	No	No	No	No	60+ years	Divorced/Widowed	<3 people
102	Control	76	Male	Uenployed	Christianity		Married	No Education	Health Centre	Never smoked	Current consumer	Yes	Yes	Two	None	No	No	Yes	No	No	60+ years	Married	<3 people
103	Case	28	Male	Employed	Christianity		Married	Tertiary	District Hospital	Never smoked	Current consumer	Yes	Yes	Two	None	Yes	No	No	No	No	15-29 years	Married	3+ people	37.8	60	Yes	Yes	Yes	Yes	No	No	No	No	No	No	No	Yes	12.6	9.4	288	0.6	Cloudy		3.4	3	2.1	NORMAL	Strep pneumonia	Positive
103	Control	29	Male	Uenployed	Christianity		Single	Tertiary	District Hospital	Never smoked	Current consumer	Yes	No	Two	None	No	No	No	No	No	15-29 years	Single	<3 people
103	Control	25	Male	Student	Christianity		Single	Tertiary	District Hospital	Never smoked	Current consumer	Yes	Yes	Two	None	No	No	No	No	No	15-29 years	Single	<3 people
104	Case	11	Male	Student	Christianity		Single	Basic	CHPS	Never smoked	Never consumes alcohol	Yes	Yes	None	Passive smoker	Yes	No	No	No	No	<15 years	Single	3+ people	36.6	30.9	Yes	Yes	Yes	Yes	Yes	No	No	No	No	No	No	Yes	11.9	4.4			Cloudy		30	1.5	2.51	Moderate	Strep pneumonia	Positive
104	Control	12	Male	Student	Christianity		Single	Basic	CHPS	Never smoked	Never consumes alcohol	Yes	Yes	None	None	No	No	No	No	No	<15 years	Single	3+ people
104	Control	10	Male	Student	Islam		Single	Basic	CHPS	Never smoked	Never consumes alcohol	Yes	Yes	One	Passive smoker	No	No	No	No	No	<15 years	Single	<3 people
108	Case	8	Male	Student	Christianity		Single	Basic	CHPS	Never smoked	Never consumes alcohol	Yes	Yes	None	Passive smoker	Yes	No	No	No	Yes	<15 years	Single	3+ people	36.1	19	Yes	Yes	Yes	No	Yes	No	No	No	No	No	No	Yes	11.7	15			Cloudy		30	0.17	0.44	Moderate	NmW	Positive
108	Control	10	Male	Student	Christianity		Single	Basic	Health Centre	Never smoked	Never consumes alcohol	Yes	No	One	None	No	No	No	No	No	<15 years	Single	3+ people
108	Control	9	Male	Student	Christianity		Single	Basic	Health Centre	Never smoked	Never consumes alcohol	Yes	No	Two	None	No	No	No	No	No	<15 years	Single	<3 people
109	Case	46	Male	Farming	Islam		Married	No Education	Health Centre	Current smoker	Current consumer	Yes	Yes	None	Passive smoker	Yes	No	Yes	Yes	Yes	45-59 years	Married	3+ people	36.9	68	Yes	Yes	Yes	No	No	No	No	Yes	No	No	No	Yes	12.8	15.1			Cloudy		10		2.8	NORMAL	Strep pneumonia	Positive
109	Control	48	Male	Farming	Islam		Married	No Education	Health Centre	Past smoker	Current consumer	Yes	Yes	One	None	No	No	No	No	No	45-59 years	Married	3+ people
109	Control	45	Male	Employed	Islam		Married	Secondary	Health Centre	Never smoked	Never consumes alcohol	Yes	Yes	Two	None	No	No	No	No	No	45-59 years	Married	<3 people
111	Case	29	Male	Farming	Islam		Married	Basic	CHPS	Current smoker	Never consumes alcohol	Yes	Yes	None	Active smoker	Yes	No	Yes	No	No	15-29 years	Married	3+ people	37.6	67	Yes	Yes	Yes	No	Yes	No	No	No	No	No	No	Yes	13.8	7.8			Clear		0.7	1	3		Strep pneumonia	Negative
111	Control	30	Male	Farming	Islam		Married	No Education	CHPS	Current smoker	Never consumes alcohol	Yes	Yes	One	None	No	No	No	No	No	30-44 years	Married	<3 people
111	Control	25	Male	Student	Islam		Single	Secondary	Health Centre	Past smoker	Never consumes alcohol	Yes	No	One	None	No	No	No	No	No	15-29 years	Single	<3 people
113	Case	41	Male	Artisan	Christianity		Married	Secondary	District Hospital	Never smoked	Never consumes alcohol	Yes	Yes	One	Passive smoker	Yes	No	No	No	Yes	30-44 years	Married	3+ people	38	60	Yes	Yes	No	Yes	No	No	No	No	No	No	No	Yes	11.2	14.2			Cloudy		12		2.6	NORMAL	Strep pneumonia	Positive
113	Control	40	Male	Farming	Christianity		Married	Basic	District Hospital	Never smoked	Never consumes alcohol	Yes	No	One	None	No	No	No	No	No	30-44 years	Married	<3 people
113	Control	43	Male	Employed	Christianity		Married	Tertiary	Health Centre	Never smoked	Never consumes alcohol	Yes	Yes	Two	None	No	No	No	No	No	30-44 years	Married	<3 people
114	Case	57	Male	Employed	Christianity		Married	Tertiary	District Hospital	Current smoker	Current consumer	Yes	Yes	Two	Passive smoker	Yes	No	No	No	No	45-59 years	Married	<3 people	37.9	65	Yes	Yes	No	No	No	No	No	No	No	No	No	Yes	13.1	12			Xanthochromic	Xanthochromic	10		2.7	NORMAL	Strep pneumonia	Positive
114	Control	55	Male	Farming	Christianity		Married	No Education	Health Centre	Never smoked	Never consumes alcohol	Yes	Yes	Two	None	No	No	No	No	No	45-59 years	Married	<3 people
120	Case	56	Female	Trader	Islam		Married	Basic	District Hospital	Never smoked	Never consumes alcohol	Yes	Yes	One	None	Yes	No	No	Yes	Yes	45-59 years	Married	3+ people	35.5	59	Yes	Yes	Yes	Yes	Yes	Yes	No	No	No	No	No	Yes					Cloudy			20	2.5		Strep pneumonia	Negative
120	Control	55	Female	Trader	Islam		Married	No Education	District Hospital	Never smoked	Never consumes alcohol	Yes	Yes	Two	None	No	No	No	No	No	45-59 years	Married	<3 people
120	Control	56	Female	Trader	Islam		Married	No Education	District Hospital	Never smoked	Never consumes alcohol	Yes	Yes	Two	None	No	No	Yes	No	No	45-59 years	Married	<3 people
124	Case	40	Male	Farming	Christianity		Married	Basic	CHPS	Current smoker	Current consumer	Yes	Yes	One	Active smoker	Yes	No	No	No	No	30-44 years	Married	3+ people	37.2	65	Yes	Yes	No	No	No	No	No	No	No	No	Yes	Yes	11.7	9.2			Cloudy		10		2.9	NORMAL	Strep pneumonia	Positive
124	Control	41	Male	Artisan	Christianity		Married	Secondary	Health Centre	Never smoked	Current consumer	Yes	Yes	Two	Passive smoker	No	No	No	No	No	30-44 years	Married	<3 people
124	Control	40	Male	Trader	Christianity		Married	No Education	CHPS	Never smoked	Current consumer	Yes	Yes	Two	None	No	No	No	No	No	30-44 years	Married	<3 people
125	Case	62	Male	Farming	Christianity		Married	No Education	Health Centre	Current smoker	Current consumer	Yes	No	None	Passive smoker	Yes	No	No	No	No	60+ years	Married	<3 people	38.1	55	Yes	Yes	No	No	Yes	No	No	No	No	No	Yes	Yes	12	15			Clear		12		3	NORMAL	Strep pneumonia	Positive
125	Control	62	Male	Farming	Christianity		Married	Basic	Health Centre	Never smoked	Current consumer	Yes	Yes	None	None	No	No	Yes	No	No	60+ years	Married	<3 people
125	Control	60	Male	Farming	Christianity		Married	No Education	Health Centre	Never smoked	Current consumer	Yes	No	None	None	No	No	No	No	No	60+ years	Married	<3 people
129	Case	9	Female	Student	Christianity		Single	Basic	District Hospital	Never smoked	Never consumes alcohol	Yes	Yes	One	Passive smoker	Yes	No	No	Yes	Yes	<15 years	Single	3+ people	37.6	25	Yes	Yes	No	No	No	No	No	No	No	No	No	Yes	11.6	4.9			Cloudy		10		2.9	NORMAL	Strep pneumonia	Negative
129	Control	9	Female	Student	Christianity		Single	Basic	District Hospital	Never smoked	Never consumes alcohol	Yes	Yes	Two	None	No	No	No	No	No	<15 years	Single	<3 people
129	Control	10	Female	Student	Christianity		Single	Basic	District Hospital	Never smoked	Never consumes alcohol	Yes	No	None	None	Yes	No	No	No	No	<15 years	Single	<3 people
131	Case	3	Male	Uenployed	Christianity		Single	No Education	CHPS	Never smoked	Never consumes alcohol	Yes	Yes	None	None	No	No	No	No	No	<15 years	Single	3+ people	36.9	13.8	Yes	Yes	No	No	No	No	No	No	No	No	No	Yes	10.7	5.27	129	1.98	Bloody				0.1		NmX	Positive
131	Control	2	Male	Uenployed	Christianity		Single	No Education	CHPS	Never smoked	Never consumes alcohol	Yes	Yes	None	None	No	No	No	No	No	<15 years	Single	<3 people
131	Control	5	Male	Student	Christianity		Single	Basic	CHPS	Never smoked	Never consumes alcohol	Yes	No	Two	Passive smoker	No	No	No	No	No	<15 years	Single	<3 people
132	Case	50	Male	Farming	Christianity		Married	No Education	CHPS	Never smoked	Current consumer	Yes	Yes	None	Passive smoker	Yes	No	Yes	Yes	Yes	45-59 years	Married	3+ people	36.3	56	Yes	Yes	Yes	No	No	No	No	No	No	No	No	No	12.7	14.01	406		Cloudy						Strep pneumonia	Negative
132	Control	50	Male	Farming	Christianity		Married	No Education	CHPS	Past smoker	Current consumer	Yes	Yes	Two	None	Yes	No	No	No	No	45-59 years	Married	<3 people
132	Control	49	Male	Farming	Christianity		Married	No Education	CHPS	Never smoked	Current consumer	Yes	Yes	Two	None	No	No	No	No	No	45-59 years	Married	<3 people
133	Case	20	Female	Student	Christianity		Single	Secondary	CHPS	Never smoked	Never consumes alcohol	Yes	No	None	Passive smoker	Yes	No	No	Yes	Yes	15-29 years	Single	3+ people	39.2	57	Yes	Yes	Yes	Yes	Yes	Yes	No	No	No	No	No	Yes	10.6	15			Cloudy					Severe	Strep pneumonia	Positive
133	Control	20	Female	Artisan	Christianity		Married	Basic	CHPS	Never smoked	Current consumer	Yes	Yes	Two	None	No	No	No	No	Yes	15-29 years	Married	<3 people
133	Control	21	Female	Artisan	Christianity		Married	Basic	CHPS	Never smoked	Never consumes alcohol	Yes	Yes	None	None	No	No	No	No	No	15-29 years	Married	<3 people
134	Case	60	Male	Uenployed	Christianity		Married	Tertiary	District Hospital	Never smoked	Current consumer	Yes	No	Two	None	Yes	Yes	Yes	Yes	Yes	60+ years	Married	<3 people	37.1	50	Yes	No	Yes	Yes	No	No	No	No	No	No	No	Yes	13.7	20.2		12.4	Cloudy			1		Severe	Strep pneumonia	Positive
134	Control	57	Male	Artisan	Christianity		Married	Secondary	District Hospital	Current smoker	Current consumer	Yes	Yes	Two	None	No	No	No	No	No	45-59 years	Married	<3 people
134	Control	60	Male	Farming	Christianity		Married	Basic	CHPS	Past smoker	Current consumer	Yes	Yes	Two	None	No	No	No	No	No	60+ years	Married	<3 people
135	Case	42	Male	Farming	Christianity		Married	Basic	Health Centre	Current smoker	Current consumer	Yes	Yes	None	Passive smoker	Yes	No	No	Yes	Yes	30-44 years	Married	3+ people	37.5	70	Yes	No	No	No	Yes	No	No	No	No	No	No	No	9	11			Cloudy		10		2.9	NORMAL	Strep pneumonia	Positive
135	Control	40	Male	Farming	Christianity		Married	No Education	Health Centre	Past smoker	Current consumer	Yes	No	Two	None	No	No	No	No	No	30-44 years	Married	<3 people
135	Control	42	Male	Artisan	Christianity		Married	Secondary	Health Centre	Never smoked	Current consumer	Yes	Yes	Two	None	No	No	No	No	No	30-44 years	Married	<3 people
136	Case	19	Male	Student	Christianity		Married	Basic	CHPS	Never smoked	Never consumes alcohol	Yes	No	One	Passive smoker	Yes	No	No	No	No	15-29 years	Married	3+ people	39	56	Yes	Yes	Yes	Yes	Yes	No	No	No	No	No	No	Yes	12	7.6			Cloudy					Moderate	Strep pneumonia	Posive
136	Control	20	Male	Artisan	Christianity		Single	Secondary	Health Centre	Never smoked	Current consumer	Yes	Yes	Two	None	No	No	No	Yes	Yes	15-29 years	Single	<3 people
136	Control	18	Male	Student	Christianity		Single	Secondary	Health Centre	Never smoked	Current consumer	Yes	Yes	Two	None	No	No	No	No	No	15-29 years	Single	<3 people
137	Case	11	Male	Student	Christianity		Single	Basic	Health Centre	Never smoked	Never consumes alcohol	Yes	Yes	None	None	Yes	No	No	No	No	<15 years	Single	3+ people	38.2	26	Yes	Yes	Yes	No	No	No	No	No	No	No	No	No	12.1	6			Cloudy		5		2.5	NORMAL	Strep pneumonia	Negative
137	Control	10	Male	Student	Christianity		Single	Basic	Health Centre	Never smoked	Never consumes alcohol	Yes	No	Two	None	No	No	No	Yes	Yes	<15 years	Single	3+ people
137	Control	12	Male	Student	Christianity		Single	Basic	Health Centre	Never smoked	Never consumes alcohol	Yes	Yes	None	None	No	No	No	No	No	<15 years	Single	<3 people
139	Case	47	Female	Trader	Christianity		Married	Basic	Health Centre	Never smoked	Current consumer	Yes	Yes	One	None	Yes	No	Yes	No	No	45-59 years	Married	3+ people	36.9	62	Yes	Yes	No	No	No	No	No	No	No	No	No	No	13.2	7.5			Cloudy		3		2.6	NORMAL	Strep pneumonia	Positive
139	Control	45	Female	Trader	Christianity		Single	No Education	Health Centre	Never smoked	Current consumer	Yes	Yes	Two	None	No	No	No	No	No	45-59 years	Single	<3 people
139	Control	47	Female	Trader	Christianity		Married	Basic	Health Centre	Never smoked	Never consumes alcohol	Yes	Yes	Two	None	No	No	No	No	No	45-59 years	Married	<3 people
142	Case	11	Female	Student	Islam		Single	Basic	CHPS	Never smoked	Never consumes alcohol	Yes	Yes	None	Passive smoker	Yes	No	No	Yes	Yes	<15 years	Single	3+ people	38.1	21	Yes	Yes	Yes	Yes	No	No	No	No	No	No	No	Yes	11.6	12.6			Cloudy		5		2.8	NORMAL	Strep pneumonia	Negative
142	Control	10	Female	Uenployed	Islam		Single	Basic	CHPS	Never smoked	Never consumes alcohol	Yes	Yes	One	None	No	No	No	No	No	<15 years	Single	3+ people
142	Control	12	Female	Student	Islam		Single	Basic	CHPS	Never smoked	Never consumes alcohol	Yes	Yes	One	None	No	No	No	Yes	Yes	<15 years	Single	<3 people
143	Case	12	Male	Student	Islam		Single	Basic	CHPS	Never smoked	Never consumes alcohol	Yes	Yes	None	None	Yes	No	No	Yes	Yes	<15 years	Single	3+ people	37.8	32	Yes	Yes	Yes	Yes	Yes	No	No	No	No	No	No	Yes	11.6	11.14	189	0.41	Cloudy					Moderate	Strep pneumonia	Positive
143	Control	12	Male	Student	Islam		Single	No Education	CHPS	Never smoked	Never consumes alcohol	Yes	No	None	None	No	No	No	No	No	<15 years	Single	<3 people
143	Control	12	Male	Student	Islam		Single	Basic	CHPS	Never smoked	Never consumes alcohol	Yes	No	One	Passive smoker	No	No	No	No	No	<15 years	Single	3+ people
144	Case	64	Female	Trader	Traditionalist		Divorced / widowed	No Education	Health Centre	Never smoked	Current consumer	Yes	Yes	One	None	Yes	No	No	No	No	60+ years	Divorced/Widowed	<3 people	37.9	52	Yes	Yes	No	No	Yes	No	No	No	No	No	No	Yes	10.6	7.5			Cloudy		5		3.4	NORMAL	Strep pneumonia	Negative
144	Control	60	Female	Trader	Christianity		Married	No Education	Health Centre	Never smoked	Current consumer	Yes	No	None	None	Yes	No	No	No	No	60+ years	Married	<3 people
144	Control	62	Female	Trader	Islam		Married	No Education	Health Centre	Past smoker	Never consumes alcohol	Yes	Yes	Two	None	No	No	No	No	No	60+ years	Married	<3 people
145	Case	42	Male	Trader	Christianity		Married	No Education	Health Centre	Never smoked	Current consumer	Yes	No	One	Passive smoker	Yes	No	No	Yes	Yes	30-44 years	Married	3+ people	37.8	63	Yes	Yes	Yes	No	Yes	No	No	No	No	No	No	Yes	13.1	14			Cloudy		10		2.7	NORMAL	Strep pneumonia	Negative
145	Control	40	Male	Farming	Christianity		Married	Basic	Health Centre	Never smoked	Current consumer	Yes	No	Two	None	No	No	No	No	No	30-44 years	Married	<3 people
145	Control	42	Male	Artisan	Christianity		Married	Secondary	Health Centre	Past smoker	Current consumer	Yes	Yes	Two	None	No	No	No	No	No	30-44 years	Married	<3 people
146	Case	59	Male	Employed	Christianity		Married	Tertiary	Health Centre	Past smoker	Current consumer	Yes	Yes	One	Passive smoker	Yes	No	No	Yes	Yes	45-59 years	Married	3+ people	37.5	53	Yes	Yes	Yes	No	Yes	No	No	No	No	No	No	No	12.9	20.1	90	0.73	Cloudy						Strep pneumonia	Negative
146	Control	55	Male	Artisan	Christianity		Married	Basic	Health Centre	Never smoked	Current consumer	Yes	No	Two	None	No	No	No	No	No	45-59 years	Married	<3 people
146	Control	57	Male	Farming	Christianity		Married	Basic	Health Centre	Never smoked	Current consumer	Yes	Yes	One	None	No	No	No	No	Yes	45-59 years	Married	<3 people
147	Case	16	Male	Student	Christianity		Single	Secondary	Health Centre	Never smoked	Never consumes alcohol	Yes	Yes	None	None	Yes	No	No	No	No	15-29 years	Single	3+ people	38.2	30	Yes	Yes	No	No	No	No	No	No	No	No	No	Yes	11	14.6			Cloudy		10		1	NORMAL	Strep pneumonia	Negative
147	Control	17	Male	Student	Christianity		Single	Secondary	Health Centre	Never smoked	Never consumes alcohol	Yes	No	One	None	No	No	No	No	No	15-29 years	Single	<3 people
147	Control	16	Male	Student	Christianity		Single	Secondary	Health Centre	Never smoked	Never consumes alcohol	Yes	Yes	Two	None	No	No	No	No	No	15-29 years	Single	<3 people
148	Case	60	Male	Farming	Christianity		Married	Basic	District Hospital	Current smoker	Current consumer	Yes	Yes	One	None	Yes	No	Yes	No	Yes	60+ years	Married	3+ people	35.2	62	No	No	No	No	Yes	No	Yes	Yes	No	Yes	No	Yes	13.3	10.04	104	0.5	Cloudy					Moderate	Strep pneumonia	Negative
148	Control	60	Male	Farming	Christianity		Married	No Education	District Hospital	Never smoked	Current consumer	Yes	Yes	Two	None	No	No	No	No	No	60+ years	Married	<3 people
148	Control	64	Male	Farming	Christianity		Married	No Education	District Hospital	Never smoked	Never consumes alcohol	Yes	Yes	Two	Passive smoker	No	No	Yes	No	No	60+ years	Married	<3 people
150	Case	40	Male	Artisan	Christianity		Married	Tertiary	Health Centre	Past smoker	Current consumer	Yes	Yes	One	Passive smoker	Yes	No	No	Yes	Yes	30-44 years	Married	<3 people	36.5	53	Yes	Yes	Yes	No	No	No	No	No	No	No	No	Yes	13.6	14.1			Cloudy			5			Strep pneumonia	Positive
150	Control	40	Male	Employed	Christianity		Married	Tertiary	Health Centre	Never smoked	Current consumer	Yes	Yes	Two	None	No	No	No	No	No	30-44 years	Married	<3 people
150	Control	42	Male	Trader	Christianity		Married	Secondary	Health Centre	Never smoked	Current consumer	Yes	No	Two	None	No	No	No	No	No	30-44 years	Married	3+ people
154	Case	7	Female	Student	Christianity		Single	Basic	District Hospital	Never smoked	Never consumes alcohol	Yes	No	None	Passive smoker	Yes	No	No	Yes	Yes	<15 years	Single	3+ people	38.1	21.5	Yes	Yes	Yes	Yes	No	Yes	No	No	No	No	No	Yes	11.2	20			Cloudy		30	3.4	0.94		Strep pneumonia	Positive
154	Control	6	Female	Student	Christianity		Single	Basic	District Hospital	Never smoked	Never consumes alcohol	Yes	No	Two	None	Yes	No	No	No	No	<15 years	Single	<3 people
154	Control	8	Female	Student	Islam		Single	No Education	District Hospital	Never smoked	Never consumes alcohol	Yes	No	Two	None	No	No	No	No	No	<15 years	Single	3+ people
155	Case	2	Male	Uenployed	Christianity		Single	No Education	CHPS	Never smoked	Never consumes alcohol	Yes	Yes	One	None	Yes	No	No	No	No	<15 years	Single	3+ people	36.7	15.5	Yes	No	No	Yes	No	No	Yes	Yes	No	No	No	Yes	4.7	9.9			Cloudy		30	7.6	4.37		Strep pneumonia	Positive
155	Control	2	Male	Uenployed	Christianity		Single	No Education	CHPS	Never smoked	Never consumes alcohol	Yes	No	None	None	No	No	No	No	No	<15 years	Single	3+ people
155	Control	3	Male	Uenployed	Christianity		Single	No Education	CHPS	Never smoked	Never consumes alcohol	Yes	No	Two	None	No	No	No	No	No	<15 years	Single	<3 people
156	Case	78	Male	Uenployed	Traditionalist		Married	No Education	District Hospital	Past smoker	Current consumer	Yes	Yes	Two	Passive smoker	Yes	No	No	No	No	60+ years	Married	<3 people	37.1	51	Yes	Yes	Yes	No	Yes	No	No	No	No	No	No	No	13.9	12.7	211		Cloudy		16	2.4	0.32		Strep pneumonia	Positive
156	Control	75	Male	Uenployed	Christianity		Divorced / widowed	No Education	District Hospital	Past smoker	Current consumer	Yes	Yes	Two	None	No	No	No	No	No	60+ years	Divorced/Widowed	<3 people
156	Control	76	Male	Farming	Christianity		Married	No Education	District Hospital	Never smoked	Current consumer	Yes	Yes	Two	None	No	No	No	No	No	60+ years	Married	3+ people
157	Case	31	Female	Trader	Christianity		Married	Basic	CHPS	Never smoked	Current consumer	Yes	Yes	None	Passive smoker	Yes	No	No	Yes	Yes	30-44 years	Married	3+ people	37.2	56	Yes	Yes	Yes	No	No	No	No	No	No	No	No	Yes	10.3	12.3			Bloody		30	2.5	2.95	Moderate	Strep pneumonia	Positive
157	Control	30	Female	Artisan	Christianity		Married	Basic	CHPS	Never smoked	Current consumer	Yes	No	Two	None	No	No	No	No	No	30-44 years	Married	<3 people
157	Control	32	Female	Trader	Christianity		Married	Basic	CHPS	Never smoked	Never consumes alcohol	Yes	No	Two	None	No	No	No	No	No	30-44 years	Married	<3 people
158	Case	49	Male	Farming	Christianity		Married	Basic	CHPS	Never smoked	Never consumes alcohol	Yes	No	Two	Passive smoker	Yes	No	No	No	No	45-59 years	Married	3+ people	36.4	55	Yes	Yes	Yes	No	No	No	No	No	No	No	No	Yes	12.5	9.7			Cloudy		4	3.7	0.08	Moderate	Strep pneumonia	Positive
158	Control	50	Male	Artisan	Christianity		Married	Basic	Health Centre	Never smoked	Current consumer	Yes	No	Two	Passive smoker	Yes	No	Yes	Yes	Yes	45-59 years	Married	3+ people
158	Control	48	Male	Artisan	Christianity		Married	Secondary	Health Centre	Never smoked	Current consumer	Yes	No	Two	None	No	No	No	No	No	45-59 years	Married	<3 people
159	Case	63	Male	Farming	Christianity		Married	No Education	District Hospital	Past smoker	Current consumer	Yes	No	One	Passive smoker	Yes	Yes	No	Yes	Yes	60+ years	Married	3+ people	38.1	55	Yes	Yes	Yes	No	Yes	No	No	No	No	No	No	Yes	11.6	14			Cloudy		10		2.7	NORMAL	NmX	Negative
159	Control	60	Male	Farming	Christianity		Married	Basic	District Hospital	Never smoked	Current consumer	Yes	No	Two	None	No	No	Yes	No	No	60+ years	Married	<3 people
159	Control	62	Male	Farming	Christianity		Married	No Education	District Hospital	Past smoker	Never consumes alcohol	Yes	No	Two	None	No	No	No	No	No	60+ years	Married	<3 people
160	Case	9	Male	Student	Christianity		Single	Basic	District Hospital	Never smoked	Never consumes alcohol	Yes	Yes	None	Passive smoker	Yes	No	No	Yes	Yes	<15 years	Single	3+ people	39.2	15	Yes	Yes	Yes	Yes	No	No	No	No	No	No	No	Yes	12	15.7			Cloudy		12		2	Moderate	NmX	Negative
160	Control	10	Male	Student	Christianity		Single	Basic	District Hospital	Never smoked	Never consumes alcohol	Yes	No	None	None	No	No	No	No	Yes	<15 years	Single	<3 people
160	Control	8	Male	Student	Christianity		Married	Basic	District Hospital	Never smoked	Never consumes alcohol	Yes	No	None	None	No	No	No	No	No	<15 years	Married	3+ people
161	Case	34	Male	Employed	Islam		Married	Secondary	Health Centre	Never smoked	Never consumes alcohol	Yes	Yes	One	None	Yes	No	No	No	No	30-44 years	Married	<3 people	38.2	60	Yes	Yes	No	No	No	No	Yes	No	No	No	No	Yes	12	7.5			Clear		5		3	Moderate	Strep pneumonia	Positive
161	Control	35	Male	Artisan	Islam		Married	Secondary	Health Centre	Never smoked	Never consumes alcohol	Yes	No	Two	Passive smoker	No	No	No	No	No	30-44 years	Married	<3 people
161	Control	33	Male	Trader	Islam		Married	Secondary	District Hospital	Never smoked	Never consumes alcohol	Yes	No	Two	None	No	No	No	No	No	30-44 years	Married	<3 people
163	Case	20	Female	Student	Christianity		Single	Secondary	District Hospital	Never smoked	Never consumes alcohol	Yes	Yes	One	Passive smoker	Yes	No	No	No	No	15-29 years	Single	<3 people	36.1	45	No	No	No	No	No	No	No	No	No	No	No	Yes	8.5	5.5			Clear		1.4	20	1.1	Moderate	Strep pneumonia	Positive
163	Control	20	Female	Student	Islam		Single	Secondary	Health Centre	Never smoked	Never consumes alcohol	Yes	Yes	Two	None	No	No	No	Yes	Yes	15-29 years	Single	<3 people
163	Control	19	Female	Student	Islam		Single	Secondary	Health Centre	Never smoked	Never consumes alcohol	Yes	Yes	Two	None	No	No	No	No	No	15-29 years	Single	3+ people
167	Case	19	Female	Student	Christianity		Single	Secondary	CHPS	Never smoked	Never consumes alcohol	Yes	Yes	One	Passive smoker	Yes	No	No	Yes	Yes	15-29 years	Single	3+ people	36.9	45.5	No	Yes	Yes	No	No	No	No	No	No	No	No	No	12	4.6			Clear		5		4.1	NORMAL	Strep pneumonia	Negative
167	Control	19	Female	Artisan	Christianity		Married	Basic	CHPS	Never smoked	Never consumes alcohol	Yes	Yes	Two	Passive smoker	No	No	No	No	No	15-29 years	Married	<3 people
167	Control	20	Female	Artisan	Christianity		Married	Basic	CHPS	Never smoked	Never consumes alcohol	Yes	No	Two	None	Yes	No	No	No	Yes	15-29 years	Married	<3 people
168	Case	13	Female	Student	Christianity		Single	Basic	CHPS	Never smoked	Never consumes alcohol	Yes	Yes	None	Passive smoker	Yes	No	No	Yes	Yes	<15 years	Single	3+ people	38.3	30	Yes	Yes	No	Yes	No	No	No	No	No	No	Yes	Yes	8.7	9.5	120	6.4	Cloudy				1.2	Moderate	Strep pneumonia	Negative
168	Control	12	Female	Student	Christianity		Single	Basic	CHPS	Never smoked	Never consumes alcohol	Yes	Yes	One	Passive smoker	No	No	No	No	No	<15 years	Single	<3 people
168	Control	13	Female	Artisan	Christianity		Single	Basic	CHPS	Never smoked	Never consumes alcohol	Yes	Yes	Two	None	No	No	No	No	No	<15 years	Single	<3 people
169	Control	5	Female	Student	Christianity		Single	Basic	CHPS	Never smoked	Never consumes alcohol	Yes	No	Two	None	No	No	No	No	No	<15 years	Single	3+ people
169	Control	5	Female	Student	Islam		Single	Basic	CHPS	Never smoked	Never consumes alcohol	Yes	No	One	None	No	No	No	No	No	<15 years	Single	<3 people
169	Case	5	Female	Student	Christianity		Single	Basic	CHPS	Never smoked	Never consumes alcohol	Yes	Yes	None	None	Yes	No	No	Yes	Yes	<15 years	Single	3+ people	36.5	15	Yes	Yes	Yes	Yes	No	No	No	No	No	No	No	Yes	11	3.8			Bloody					NORMAL	Strep pneumonia	Negative
171	Case	4	Male	Uenployed	Christianity		Single	No Education	CHPS	Never smoked	Never consumes alcohol	Yes	Yes	None	Passive smoker	No	No	No	Yes	Yes	<15 years	Single	3+ people	37.7	17	Yes	Yes	No	Yes	No	No	Yes	Yes	No	No	No	Yes	8.6	5.5	172	3	Cloudy		20			NORMAL	NmX	Negative
171	Control	5	Male	Uenployed	Christianity		Single	No Education	CHPS	Never smoked	Never consumes alcohol	Yes	Yes	One	None	No	No	No	No	No	<15 years	Single	3+ people
171	Control	4	Male	Uenployed	Christianity		Single	No Education	CHPS	Never smoked	Never consumes alcohol	Yes	Yes	Two	None	No	No	No	No	No	<15 years	Single	<3 people
172	Case	14	Female	Student	Christianity		Single	Basic	Health Centre	Never smoked	Never consumes alcohol	Yes	Yes	None	None	Yes	No	No	Yes	Yes	<15 years	Single	<3 people	38	38	Yes	Yes	Yes	No	No	No	No	No	No	No	No	Yes	11.4	6.2			Cloudy		5		2.6	NORMAL	Strep pneumonia	Negative
172	Control	12	Female	Student	Christianity		Single	Basic	Health Centre	Never smoked	Never consumes alcohol	Yes	Yes	Two	None	No	No	No	No	No	<15 years	Single	<3 people
172	Control	13	Female	Student	Christianity		Single	Basic	Health Centre	Never smoked	Never consumes alcohol	Yes	Yes	One	None	No	No	No	No	No	<15 years	Single	3+ people
174	Case	8	Male	Student	Christianity		Single	Basic	CHPS	Never smoked	Never consumes alcohol	Yes	Yes	None	None	No	No	No	Yes	Yes	<15 years	Single	<3 people	36.9	19	Yes	Yes	No	No	No	No	No	No	No	No	No	Yes	13.2	8.9			Cloudy		10		3.1	NORMAL	NmX	Positive
174	Control	7	Male	Student	Christianity		Single	Basic	CHPS	Never smoked	Never consumes alcohol	Yes	Yes	Two	None	No	No	No	No	No	<15 years	Single	<3 people
174	Control	8	Male	Student	Islam		Single	Basic	CHPS	Never smoked	Never consumes alcohol	Yes	Yes	Two	None	No	No	No	No	No	<15 years	Single	<3 people
176	Case	17	Male	Artisan	Islam		Single	Basic	CHPS	Never smoked	Never consumes alcohol	Yes	Yes	None	Passive smoker	Yes	No	No	Yes	Yes	15-29 years	Single	3+ people	35.8	18	Yes	Yes	Yes	Yes	No	No	No	No	No	No	No	Yes	12.6	20.1	91		Cloudy		18	3.9	1.76	Severe	Strep pneumonia	Negative
176	Control	15	Male	Student	Islam		Single	Secondary	CHPS	Never smoked	Never consumes alcohol	Yes	Yes	Two	None	No	No	No	Yes	Yes	15-29 years	Single	<3 people
176	Control	16	Male	Student	Christianity		Single	Secondary	CHPS	Never smoked	Never consumes alcohol	Yes	Yes	Two	None	No	No	No	No	No	15-29 years	Single	<3 people
177	Case	19	Female	Farming	Christianity		Married	No Education	Health Centre	Never smoked	Current consumer	Yes	Yes	None	Passive smoker	Yes	No	Yes	Yes	Yes	15-29 years	Married	3+ people	37.8	52	Yes	Yes	No	No	No	No	No	No	No	No	No	Yes	12.1	12.9			Cloudy		10		3	NORMAL	Strep pneumonia	Positive
177	Control	20	Female	Artisan	Christianity		Married	Basic	Health Centre	Never smoked	Current consumer	Yes	Yes	Two	None	No	No	Yes	No	No	15-29 years	Married	<3 people
177	Control	19	Female	Trader	Christianity		Married	Basic	Health Centre	Never smoked	Never consumes alcohol	Yes	Yes	Two	None	No	No	No	No	No	15-29 years	Married	<3 people
[truncated: 1 more columns]

## Sheet: Variable_Labels
Definitions of the variables in the dataset
Variable label in dataset	Actual name	Coding
case_id	Identification number used to match cases to the controls
status	status of the study participant	1= case 0=Control
age	age of the study participant	Age in years
sex	sex	1= Female, 2=Male
occu	occupation	1=artisan, 2=employed, 3=farming, 4=Student, 5=Trader, 6= Unemployed
reli	religion	1=Christianity, 2=Islam, 3=Traditionalist
oreli	other religion	other religion
ethni	Ethnicity	1=Akan, 2=Dagao/Lobi, 3=Sisaala, 4=Waala, 5=Other ethnic group
marri	Marital Status	1=Cohabiting, 2=Divorced/Widowed, 3=Married, 4=Single
edu_level	Educational Level	1=No education, 2=Basic, 3=Secondary, 4=Tertiary
seek_h	Place first sought care	1=Traditional Healer, 2=CHPS, 3=Health centre, 4=District Hospital, 5=Regional hospital
smok	Smoking status	1=Never smoked, 2=Past smoker, 3=Current smoker
alcoh	Alcohol consuption	1=Never consumes alcohol, 2=Past consumer, 3=Current consumer
exp_smoke	Exposure to smoke	1=No, 2=Yes
ind_kit	Indoor kitchen	1=No, 2=Yes
num_wind	Number of windows in sleeping room	1=None, 2=One, 3=Two, Three and or More
exp_toba	Exposure to tobacco	1=None. 2=Passive/Secondhand smoker, 3=Active Smoker
sore_thr	Sore throat Infection	1=No, 2=Yes
ucarteter	Use of urinary cartether	1=No, 2=Yes
surgery	Previous surgery	1=No, 2=Yes
cas_hse	Meningitis case in household	1=No, 2=Yes
meni_cont	Contact with a meningitis case	1=No, 2=Yes
agegp0	Age group	1=<15, 2=15-29, 3=30-44, 4=45-59, 5=60+
marri0		1=Cohabiting, 2=Divorced/Widowed, 3=Married, 4=Single
nump_room0	Number of persons in sleeping room	1=<3 people, 2=3+ persons
temp	body temperature	body temperature in degree celcius
wt	weight	weight in kilogram
fever	complain of fever at presentation	1=No, 2=Yes
hache	complain of headache at presentation	1=No, 2=Yes
npains	complain of neckpains at presentation	1=No, 2=Yes
vomit	complain of vomitting/nausea at presentation	1=No, 2=Yes
pphobia	complain of photophobia at presentation	1=No, 2=Yes
rash	complain of petechial rash at presentation	1=No, 2=Yes
cbadm	convulsion/seizure before admission	1=No, 2=Yes
cdadm	convulsion/seizure during admission	1=No, 2=Yes
shock	shock on admission	1=No, 2=Yes
coma	coma/unconciousness	1=No, 2=Yes
anbuse	antibiotic use before admission	1=No, 2=Yes
dexa	use of dexamethozone or a steroid	1=No, 2=Yes
hb	Blood haemoglobin
wbc	Blood white blood cell count
plt	Blood platelates
lymp	Blood lymphocytes
csf_color	colour of cerebrospinal fluid
csf_wbccount	cerebrospinal fluid white cell count
csf_pro_count	cerebrospinal fluid protein
csf_glu_count	cerebrospinal fluid glucose
gcs_gp	Glasgow coma score	1=Normal, 2=moderate, 3=Severe
causative_agent	meningitis causative agent	1=Strptococcus pneumonia, 2=Haemophilius influenza, 3=Neisseria meningitidis serogruop W, 4=Neisseria meningitidis serogruop X
kenig_s	kernigs sign	1=Negative, 2=Posisitive
bruzi_s	brudzinki sign	1=Negative, 2=Posisitive
